# Supplementary material for: Synchronization of gene expression across eukaryotic communities through chemical rhythms
Source: Nat Commun. 2021 Jun 29;12:4017. doi: 10.1038/s41467-021-24325-z (PMC8242030; doi:10.1038/s41467-021-24325-z)
Supplement: Supplementary file 8 — Source Data [file 41467_2021_24325_MOESM8_ESM.xlsx]

## Sheet: Fig1f
trap no	IacR	MarR
1	0.685062	0.593526
2	0.702546	0.602819
3	0.767596	0.625443
4	0.772661	0.630861
5	0.773735	0.632359
6	0.773802	0.727903
7	0.779365	0.780442
8	0.787186	0.789598
9	0.796697	0.805328
10	0.797461	0.813108
11	0.822308	0.822599
12	0.837213	0.837283
13	0.863798	0.870135
14		0.870226
15		0.873372
16		0.895274
17		0.901565
18		0.908333
19		0.921719
20		0.936959
21		0.965976

## Sheet: Fig3h
trap no	10h	8h	4h	2h
1	0.715676	0.713825	0.873806	0.810911
2	0.734138	0.764528	0.881071	0.845001
3	0.746199	0.785219	0.888546	0.862141
4	0.773213	0.800305	0.891712	0.884561
5	0.777124	0.823976	0.90231	0.891332
6	0.780546	0.82433	0.91213	0.899342
7	0.792929	0.828954	0.920765	0.954292
8	0.818898	0.839866	0.921048	0.965695
9	0.82424	0.841011	0.921366	0.96586
10	0.828457	0.849183	0.923697	0.966439
11	0.841172	0.851724	0.930804	0.966663
12	0.851282	0.864029	0.933626	0.969354
13	0.860406	0.864401	0.934108	0.97083
14	0.861083	0.870832	0.934262	0.972824
15	0.88358	0.870944	0.936266	0.974853
16	0.893763	0.886006	0.937758	0.978027
17	0.898773	0.890774	0.938087	0.979151
18	0.900293	0.89362	0.940223	0.980765
19	0.913693	0.89914	0.941178	0.985401
20	0.921874	0.903744	0.943381	0.988986
21	0.9348	0.904421	0.946443	0.989849
22	0.947045	0.910685	0.949374	0.991327
23	0.958337	0.924467	0.949909	0.991668
24	0.966942	0.925032	0.950748	0.991733
25	0.971125	0.925065	0.951026	0.992099
26	0.976192	0.929837	0.952633	0.99223
27	0.981365	0.935118	0.955899	0.992662
28	0.989324	0.936144	0.957925	0.992922
29	0.993536	0.938286	0.96281	0.993432
30		0.941336	0.970767	0.995655
31		0.967733	0.971333	0.995721
32		0.969903	0.974461	0.996505
33		0.985078	0.977885	0.998113
34		0.992252	0.979133	0.998487
35		0.999855	0.981432
36			0.982949
37			0.983579
38			0.985431
39			0.986681
40			0.987638
41			0.992412
42			0.994251
43			0.995777
44			0.996261
45			0.998427
46			0.998438

## Sheet: Fig3i
trap no	10h	8h	4h	2h
1	17.4074	3.7551	2.53247	2.54902
2	23.8889	4.12245	2.95455	2.59804
3	27.4074	4.20408	2.95455	2.69608
4	28.8889	4.85714	3.08442	2.7451
5	32.4074	5.14286	3.18182	2.84314
6	33.8889	5.55102	3.6039	2.89216
7	36.1111	5.79592	3.6039	3.08824
8	37.4074	6.08163	3.8961	3.28431
9	53.8889	6.16327	3.92857	3.43137
10	58.8889	6.57143	3.99351	3.48039
11	63.8889	6.65306	4.02597	3.62745
12	63.8889	6.93878	4.05844	3.77451
13	68.8889	7.06122	4.15584	3.87255
14	68.8889	7.06122	4.31818	3.92157
15	73.8889	7.71429	4.41558	4.01961
16	77.4074	7.91837	4.44805	4.16667
17	82.4074	8.44898	4.44805	4.46078
18	82.4074	8.4898	4.51299	4.5098
19	83.8889	8.61224	4.61039	4.55882
20	87.4074	8.69388	4.64286	4.70588
21	87.5926	8.89796	4.74026	4.7549
22	88.8889	9.79592	4.77273	4.80392
23	98.8889	9.79592	4.9026	4.95098
24	127.407	10.0816	4.93506	5.09804
25	137.407	10.0816	4.96753	5.2451
26	153.889	10.0816	5.03247	5.29412
27	69.1239	12.898	5.03247	5.53922
28	73.2118	12.9388	5.16234	6.81373
29	63.3568	12.9388	5.16234	7.15686
30		15.7959	5.16234	7.2549
31		19.0204	5.22727	8.48039
32		20.2041	5.38961	8.52941
33		20.6531	5.58442	8.77451
34		22.7347	5.94156	12.6471
35		25.8367	6.26623
36			6.55844
37			6.68831
38			6.88312
39			6.98052
40			7.53247
41			7.53247
42			8.01948
43			8.53896
44			8.73377
45			8.8961
46			8.8961

## Sheet: Fig4d
2h	NFL	PFL
0.0229043	0.149426	0.0843649
0.119527	0.162474	0.102036
0.121544	0.16787	0.104858
0.139384	0.168653	0.11171
0.142642	0.199382	0.132468
0.148071	0.231337	0.134882
0.156361	0.243156	0.136821
0.16083	0.25217	0.137516
0.163458	0.262098	0.150235
0.164234	0.26475	0.15256
0.166913	0.268119	0.156499
0.167286	0.269084	0.16173
0.170978	0.270554	0.168455
0.174105	0.274824	0.169293
0.17462	0.284636	0.171994
0.177268	0.288015	0.174285
0.179339	0.292698	0.174543
0.19254	0.29817	0.175491
0.193007	0.305035	0.179427
0.196041	0.316217	0.183667
0.196653	0.31677	0.187377
0.197954	0.324315	0.187569
0.200758	0.336268	0.188864
0.203143	0.340386	0.190354
0.203439	0.343473	0.195339
0.209257	0.34782	0.198939
0.210986	0.353877	0.199225
0.211705	0.355417	0.199795
0.21214	0.361999	0.204188
0.212688	0.365568	0.205286
0.216247	0.371249	0.208721
0.216877	0.372768	0.210665
0.220561	0.373751	0.21168
0.2208	0.379891	0.212377
0.221663	0.386098	0.212767
0.221929	0.389954	0.213469
0.222441	0.390558	0.215447
0.223741	0.391311	0.216272
0.223869	0.392662	0.219556
0.225348	0.394237	0.221729
0.226451	0.395289	0.22752
0.228505	0.404697	0.228072
0.229227	0.409736	0.235034
0.230293	0.410448	0.235885
0.231253	0.415849	0.236492
0.234657	0.416377	0.239478
0.235192	0.418025	0.240387
0.235921	0.418057	0.243515
0.236477	0.420157	0.243936
0.236544	0.423945	0.244172
0.237198	0.425394	0.245692
0.239407	0.427567	0.246515
0.239831	0.432102	0.252034
0.24017	0.433514	0.252611
0.240218	0.435086	0.252914
0.240842	0.435906	0.25467
0.240931	0.4442	0.255489
0.24094	0.444232	0.255799
0.241622	0.444306	0.256557
0.241803	0.445773	0.256867
0.243764	0.44598	0.259216
0.244764	0.446425	0.261263
0.247299	0.447329	0.262157
0.247946	0.447627	0.264275
0.248248	0.447642	0.264697
0.250708	0.44971	0.26731
0.253149	0.44978	0.26867
0.253195	0.450228	0.270775
0.254393	0.453508	0.273898
0.255954	0.455014	0.277219
0.25747	0.456924	0.279087
0.259212	0.457254	0.279105
0.259346	0.46	0.27999
0.260412	0.460792	0.280213
0.260808	0.46423	0.280531
0.261166	0.466156	0.281621
0.26206	0.466368	0.283063
0.262239	0.466924	0.285194
0.264198	0.467968	0.285628
0.264223	0.469964	0.287368
0.265474	0.470129	0.291667
0.266689	0.470136	0.292392
0.267167	0.472049	0.293818
0.267421	0.472605	0.294226
0.267976	0.473015	0.294314
0.268513	0.476744	0.297506
0.269406	0.479503	0.299176
0.271585	0.480054	0.299203
0.272636	0.480363	0.299809
0.272671	0.480737	0.301106
0.274379	0.480914	0.302175
0.274774	0.481819	0.304179
0.275018	0.482398	0.30429
0.275551	0.486668	0.30468
0.27664	0.486915	0.304983
0.276895	0.488866	0.306026
0.278447	0.489074	0.306814
0.278769	0.489193	0.307465
0.279063	0.489197	0.308858
0.279873	0.49024	0.309766
0.279968	0.492472	0.309859
0.280256	0.492883	0.310198
0.28039	0.493133	0.310729
0.281099	0.493604	0.311712
0.281717	0.494233	0.312304
0.283003	0.494637	0.312466
0.283664	0.495056	0.312895
0.284113	0.495962	0.314461
0.28418	0.496286	0.314589
0.28461	0.499304	0.31465
0.284976	0.499649	0.314795
0.286378	0.500127	0.315431
0.28687	0.500442	0.316373
0.287224	0.501332	0.318386
0.287567	0.502275	0.318389
0.287658	0.503816	0.318773
0.288326	0.503998	0.318816
0.288449	0.504086	0.318927
0.290028	0.508874	0.319368
0.29205	0.511569	0.319518
0.292378	0.511924	0.3197
0.293815	0.511981	0.3199
0.293926	0.512421	0.320364
0.295493	0.512754	0.321167
0.297126	0.515205	0.321563
0.299851	0.515311	0.321761
0.300311	0.516752	0.322347
0.300428	0.519721	0.322516
0.301365	0.520322	0.323549
0.301812	0.520433	0.324145
0.302339	0.521145	0.324319
0.303019	0.521497	0.325338
0.303256	0.52227	0.326747
0.303678	0.523692	0.326859
0.304456	0.523753	0.327232
0.306999	0.523952	0.32734
0.307549	0.524617	0.32738
0.308104	0.525042	0.327425
0.308617	0.528181	0.327487
0.30871	0.528371	0.32761
0.310315	0.530407	0.328108
0.310586	0.530862	0.329196
0.310615	0.53116	0.329402
0.311039	0.532969	0.330235
0.311722	0.533045	0.330359
0.31271	0.533474	0.330773
0.312725	0.533496	0.330864
0.314788	0.537757	0.332745
0.315114	0.539836	0.333558
0.315724	0.543748	0.333955
0.315775	0.544214	0.334349
0.316214	0.545379	0.335574
0.316812	0.548018	0.337802
0.317469	0.548078	0.338606
0.318618	0.548594	0.339297
0.319771	0.548916	0.339507
0.319787	0.54948	0.33954
0.320201	0.54959	0.339661
0.320379	0.549625	0.345173
0.32064	0.551029	0.345993
0.321028	0.551398	0.34604
0.321038	0.553104	0.346108
0.322401	0.553344	0.346204
0.323184	0.554169	0.346895
0.323585	0.554904	0.348163
0.324034	0.555622	0.348184
0.324253	0.557437	0.349089
0.327159	0.55759	0.350215
0.328018	0.559968	0.351586
0.328521	0.560625	0.351757
0.328735	0.562324	0.352521
0.33125	0.564105	0.354125
0.331326	0.56475	0.35515
0.332039	0.565082	0.355368
0.332668	0.565218	0.355464
0.332801	0.565407	0.355483
0.333248	0.565461	0.355603
0.33441	0.565477	0.356002
0.335435	0.565629	0.357697
0.335627	0.566211	0.357859
0.336716	0.566268	0.358572
0.337544	0.567513	0.359457
0.338018	0.56879	0.360185
0.339037	0.569428	0.36047
0.339558	0.569738	0.362095
0.339888	0.569787	0.362307
0.341139	0.571376	0.362438
0.341593	0.572492	0.362671
0.341842	0.573541	0.363174
0.342096	0.573667	0.363342
0.343867	0.576938	0.36397
0.344144	0.578069	0.364068
0.345467	0.579653	0.365601
0.345494	0.581192	0.365964
0.345953	0.581346	0.366206
0.345964	0.581726	0.366208
0.346585	0.582284	0.366225
0.347298	0.583027	0.366772
0.347547	0.583096	0.366963
0.347622	0.583314	0.367157
0.347662	0.583896	0.368387
0.348142	0.584631	0.36874
0.34894	0.585585	0.368748
0.349531	0.586967	0.369398
0.350592	0.587328	0.370339
0.354284	0.588206	0.370868
0.354511	0.590552	0.371363
0.354566	0.591499	0.373073
0.35459	0.59209	0.37354
0.35524	0.592828	0.374637
0.355485	0.593396	0.374942
0.355641	0.593629	0.375505
0.356544	0.596262	0.377275
0.357365	0.597152	0.377597
0.35794	0.597208	0.378912
0.359371	0.598034	0.380597
0.36089	0.598828	0.380673
0.361198	0.599547	0.381458
0.361203	0.599813	0.382765
0.361853	0.599956	0.384192
0.362501	0.600181	0.384269
0.362569	0.600962	0.385688
0.363067	0.603242	0.3858
0.36318	0.603868	0.386328
0.364573	0.605774	0.387833
0.365746	0.605859	0.388338
0.365754	0.606636	0.389892
0.367319	0.614035	0.390009
0.367666	0.61587	0.390561
0.367754	0.617003	0.39071
0.369091	0.617427	0.390976
0.369735	0.617993	0.391186
0.369826	0.618248	0.39131
0.370263	0.618792	0.3924
0.370449	0.619429	0.392443
0.370793	0.619911	0.392581
0.370802	0.621184	0.392805
0.372966	0.621541	0.393127
0.373292	0.623188	0.3932
0.373648	0.623934	0.393695
0.373729	0.624507	0.394888
0.374342	0.625524	0.395264
0.375469	0.625659	0.39562
0.376366	0.625669	0.395688
0.376431	0.626898	0.395759
0.376764	0.627188	0.396393
0.377125	0.627419	0.396474
0.37765	0.628406	0.397185
0.378345	0.628465	0.397273
0.378752	0.630057	0.397967
0.379235	0.6317	0.398553
0.379926	0.631908	0.399394
0.380922	0.632373	0.399464
0.381621	0.632393	0.40041
0.381778	0.633331	0.402652
0.383104	0.633411	0.403531
0.383619	0.633577	0.403791
0.384185	0.63424	0.40385
0.385463	0.635537	0.40398
0.385516	0.635546	0.404357
0.386646	0.637989	0.406046
0.387016	0.638097	0.406853
0.387082	0.638606	0.406966
0.388888	0.640852	0.407009
0.388922	0.641272	0.407082
0.389145	0.641434	0.407851
0.38919	0.642938	0.408142
0.389199	0.643283	0.408149
0.389865	0.644246	0.408642
0.391609	0.644575	0.409291
0.392346	0.644785	0.409456
0.392568	0.645431	0.409534
0.392877	0.645841	0.409765
0.393788	0.646782	0.410512
0.394336	0.648771	0.410549
0.394627	0.649052	0.410771
0.395303	0.650085	0.411295
0.395361	0.650343	0.411674
0.395576	0.651178	0.411997
0.395957	0.653502	0.413142
0.396054	0.653999	0.41486
0.397018	0.656822	0.415121
0.397047	0.657385	0.41567
0.39955	0.657536	0.416684
0.400431	0.658447	0.416718
0.400796	0.658519	0.418269
0.400907	0.658572	0.418378
0.401535	0.658592	0.418821
0.402035	0.659002	0.419735
0.402247	0.659947	0.420107
0.402629	0.66038	0.420382
0.404054	0.660811	0.420683
0.404242	0.66136	0.420763
0.404356	0.662991	0.423422
0.404794	0.66372	0.424045
0.405336	0.664194	0.424351
0.406285	0.6657	0.424406
0.407027	0.665766	0.425037
0.40734	0.665865	0.425066
0.408734	0.668068	0.426027
0.409011	0.66883	0.426153
0.410566	0.669038	0.426657
0.410896	0.669177	0.426901
0.41093	0.670475	0.426912
0.411554	0.670731	0.427226
0.41302	0.671045	0.427516
0.413062	0.673443	0.429116
0.413573	0.673453	0.429142
0.414551	0.67381	0.430911
0.415462	0.674279	0.431424
0.416391	0.675438	0.431784
0.416427	0.677021	0.431944
0.417666	0.678659	0.432048
0.417705	0.679882	0.432333
0.418016	0.681603	0.432404
0.418352	0.682694	0.433192
0.418614	0.683419	0.433736
0.419582	0.68518	0.433962
0.419682	0.685226	0.43458
0.4225	0.685605	0.435854
0.424249	0.68605	0.436608
0.424465	0.686534	0.436662
0.424884	0.687226	0.43703
0.425022	0.687676	0.438461
0.426776	0.688361	0.439052
0.427119	0.688681	0.439279
0.429609	0.689683	0.439393
0.429834	0.689732	0.439876
0.430596	0.690286	0.440653
0.431357	0.692346	0.440893
0.431458	0.692909	0.440913
0.432867	0.693442	0.442067
0.432886	0.694261	0.44228
0.433019	0.694321	0.442481
0.433484	0.694795	0.443038
0.43361	0.69552	0.443486
0.434054	0.695981	0.443978
0.4341	0.696522	0.445183
0.435057	0.697208	0.445211
0.435398	0.697552	0.445646
0.435583	0.697997	0.446376
0.435907	0.698859	0.446634
0.436852	0.700252	0.447413
0.437553	0.701257	0.447425
0.438385	0.701596	0.447471
0.439008	0.701877	0.447516
0.441749	0.702811	0.448401
0.442293	0.703195	0.449103
0.442378	0.704166	0.451613
0.44641	0.705171	0.451818
0.446719	0.705286	0.45246
0.448414	0.705687	0.453397
0.449254	0.705773	0.453907
0.449363	0.706412	0.454209
0.451231	0.707807	0.454442
0.454247	0.707866	0.455724
0.454784	0.709189	0.456523
0.456595	0.710003	0.456774
0.457185	0.710139	0.458223
0.457682	0.711385	0.458848
0.458007	0.711506	0.459
0.458373	0.711655	0.459154
0.458549	0.711673	0.459313
0.459013	0.712087	0.460465
0.459445	0.712182	0.460899
0.460474	0.713142	0.460958
0.461103	0.713705	0.461306
0.462162	0.714863	0.46194
0.462639	0.715949	0.462485
0.463192	0.717489	0.462566
0.463313	0.718628	0.462914
0.46518	0.719452	0.463014
0.465324	0.720057	0.463331
0.465526	0.720123	0.46363
0.465744	0.720163	0.463968
0.466456	0.722304	0.464212
0.467513	0.722358	0.464387
0.468201	0.722771	0.464768
0.472842	0.7249	0.466304
0.473178	0.725185	0.466706
0.474379	0.725601	0.466776
0.474975	0.726188	0.466911
0.476418	0.727445	0.466995
0.476438	0.728328	0.467201
0.476586	0.728367	0.467308
0.477131	0.73033	0.467529
0.478334	0.731164	0.468508
0.478468	0.731238	0.469082
0.478626	0.732644	0.469269
0.479587	0.733104	0.469724
0.47979	0.733472	0.470557
0.480956	0.734555	0.472561
0.481406	0.737224	0.472986
0.482126	0.737412	0.47299
0.48256	0.737482	0.473465
0.482905	0.738073	0.473994
0.483299	0.739348	0.474707
0.483313	0.740232	0.475201
0.48474	0.740325	0.47613
0.485254	0.741355	0.476248
0.485447	0.741364	0.476614
0.486373	0.741492	0.478115
0.489863	0.74189	0.478852
0.490073	0.742072	0.479568
0.491693	0.742108	0.480026
0.491701	0.743432	0.480277
0.492784	0.744294	0.480637
0.493625	0.744784	0.482045
0.499689	0.745998	0.482452
0.499759	0.746046	0.484846
0.499858	0.747902	0.486128
0.502615	0.748749	0.48625
0.50665	0.749787	0.486608
0.507151	0.752089	0.486744
0.507936	0.753914	0.486771
0.50936	0.754108	0.486939
0.510327	0.754389	0.487523
0.511617	0.754478	0.487852
0.51165	0.755115	0.488794
0.512194	0.755918	0.488948
0.513773	0.755934	0.489083
0.514199	0.757924	0.489113
0.515229	0.758536	0.490725
0.515913	0.759365	0.490846
0.515913	0.759392	0.49161
0.515913	0.760464	0.491619
0.515913	0.762886	0.491703
0.515913	0.763349	0.492069
0.515913	0.764337	0.492691
0.515913	0.765264	0.493214
0.515913	0.765305	0.494436
0.515913	0.765476	0.494885
0.515913	0.765872	0.494961
0.515913	0.766522	0.495709
0.515913	0.767247	0.495755
0.515913	0.767987	0.495899
0.515913	0.76803	0.495938
0.515913	0.771171	0.496593
0.515913	0.77133	0.496847
0.515913	0.771463	0.497308
0.515913	0.772114	0.498117
0.515913	0.772484	0.499811
0.515913	0.772589	0.500073
0.515913	0.773666	0.500988
0.515913	0.775584	0.501648
0.515913	0.776	0.502092
0.515913	0.776866	0.502592
0.515913	0.776984	0.503388
0.515913	0.77717	0.504402
0.515913	0.777175	0.505072
0.515913	0.777482	0.505709
0.515913	0.777752	0.506314
0.515913	0.777878	0.506527
0.515913	0.778666	0.50715
0.515913	0.779037	0.507206
0.515913	0.779463	0.507638
0.515913	0.779617	0.509518
	0.780579	0.511841
	0.781185	0.51215
	0.781257	0.513531
	0.78128	0.514003
	0.781491	0.514725
	0.781678	0.515555
	0.78207	0.515869
	0.783196	0.516826
	0.784898	0.516934
	0.785263	0.517497
	0.786297	0.519165
	0.787246	0.51928
	0.787768	0.519429
	0.787842	0.520291
	0.789353	0.52041
	0.789532	0.52073
	0.789652	0.521577
	0.790029	0.521588
	0.792811	0.522538
	0.793148	0.522686
	0.795475	0.523062
	0.795941	0.523083
	0.800228	0.523526
	0.806487	0.524623
	0.807565	0.52463
	0.807596	0.524918
	0.809502	0.525026
	0.810852	0.52542
	0.810866	0.526369
	0.81253	0.526542
	0.813668	0.528997
	0.813945	0.530874
	0.817897	0.531237
	0.818249	0.53149
	0.818749	0.532795
	0.820138	0.53299
	0.820422	0.533235
	0.820844	0.533399
	0.821224	0.533589
	0.821331	0.533977
	0.821331	0.536155
	0.821331	0.536695
	0.821331	0.536847
	0.821331	0.53685
	0.821331	0.536879
	0.821331	0.53743
	0.821331	0.537539
	0.821331	0.538799
	0.821331	0.539204
	0.821331	0.539369
	0.821331	0.539832
	0.821331	0.540006
	0.821331	0.540328
	0.821331	0.540439
	0.821331	0.540644
	0.821331	0.541921
	0.821331	0.541976
	0.821331	0.542124
	0.821331	0.54388
	0.821331	0.544287
	0.821331	0.544794
	0.821331	0.545754
	0.821331	0.546584
	0.821331	0.547915
	0.821331	0.548365
	0.821331	0.549486
	0.821331	0.550071
	0.821331	0.551036
	0.821331	0.552856
	0.821331	0.55331
	0.821331	0.554358
	0.821331	0.554538
		0.555489
		0.556473
		0.556965
		0.557654
		0.55777
		0.558126
		0.558238
		0.55844
		0.55907
		0.559666
		0.559723
		0.561239
		0.561426
		0.56272
		0.563288
		0.564339
		0.564877
		0.564904
		0.569781
		0.572213
		0.572439
		0.574205
		0.574381
		0.575389
		0.575561
		0.576002
		0.577313
		0.577391
		0.579359
		0.579519
		0.580653
		0.581071
		0.581572
		0.581787
		0.582318
		0.582903
		0.583353
		0.584034
		0.584546
		0.5853
		0.586229
		0.586679
		0.589002
		0.589003
		0.589984
		0.590422
		0.590796
		0.590796
		0.590796
		0.590796
		0.590796
		0.590796
		0.590796
		0.590796
		0.590796
		0.590796
		0.590796
		0.590796
		0.590796
		0.590796
		0.590796
		0.590796
		0.590796
		0.590796
		0.590796
		0.590796
		0.590796
		0.590796
		0.590796
		0.590796
		0.590796
		0.590796
		0.590796
		0.590796
		0.590796
		0.590796
		0.590796
		0.590796
		0.590796
		0.590796
		0.590796
		0.590796
		0.590796
		0.590796

## Sheet: Fig4e
trap no	2h	NFL	PFL
1	0.810911	0.669187	0.921366
2	0.845001	0.686703	0.957578
3	0.862141	0.714694	0.960477
4	0.884561	0.754429	0.961331
5	0.891332	0.776983	0.964028
6	0.899342	0.788443	0.965661
7	0.954292	0.805812	0.968948
8	0.965695	0.812631	0.968975
9	0.96586	0.829826	0.969454
10	0.966439	0.837571	0.969511
11	0.966663	0.838884	0.969631
12	0.969354	0.840408	0.970441
13	0.97083	0.840968	0.970803
14	0.972824	0.84284	0.970975
15	0.974853	0.852855	0.972784
16	0.978027	0.863582	0.972927
17	0.979151	0.872202	0.973545
18	0.980765	0.884941	0.974561
19	0.985401	0.886503	0.976518
20	0.988986	0.908713	0.976933
21	0.989849	0.931835	0.9774
22	0.991327	0.939271	0.977467
23	0.991668	0.940077	0.978717
24	0.991733	0.945186	0.979742
25	0.992099	0.945858	0.981552
26	0.99223	0.947941	0.982364
27	0.992662	0.948106	0.983089
28	0.992922	0.948463	0.983205
29	0.993432	0.956531	0.983807
30	0.995655	0.960405	0.984296
31	0.995721	0.966933	0.985196
32	0.996505	0.98429	0.986296
33	0.998113	0.989705	0.986596
34	0.998487		0.987296
35			0.989155
36			0.991592
37			0.99215
38			0.995819

## Sheet: Fig4f
trap no	2h	NFL	PFL
1	2.54902	2.8125	2.68092	2.42399	2.30215
2	2.59804	2.92969	2.91118	2.80732	2.84301
3	2.69608	2.96875	3.07566	2.57868	2.46964
4	2.7451	3.125	3.10855	2.77083	2.71619
5	2.84314	3.125	3.14145	3.10708	2.73616
6	2.89216	3.16406	3.27303	3.05903	2.80209
7	3.08824	3.24219	3.47039	3.11047	3.21012
8	3.28431	3.4375	3.50329	3.39778	3.47836
9	3.43137	3.63281	3.53618	3.59518	2.92742
10	3.48039	3.67188	3.53618	3.57105	2.90101
11	3.62745	3.78906	3.63487	3.24764	3.49393
12	3.77451	3.94531	3.63487	3.20632	3.52393
13	3.87255	4.33594	3.76645	4.27503	3.13696
14	3.92157	4.375	3.79934	3.58401	3.69641
15	4.01961	4.375	3.83224	4.17973	3.80408
16	4.16667	4.375	3.83224	3.92303	3.66763
17	4.46078	4.41406	3.89803	3.85936	3.5761
18	4.5098	4.57031	3.96382	4.51781	3.18755
19	4.55882	4.64844	3.96382	3.82224	3.56811
20	4.70588	4.64844	4.02961	4.54487	3.50535
21	4.7549	4.92188	4.12829	4.29759	3.74012
22	4.80392	5.07812	4.32566	4.21631	4.02188
23	4.95098	5.11719	4.39145	4.2509	3.75738
24	5.09804	5.15625	4.52303	4.93532	3.82878
25	5.2451	5.23438	4.52303	4.94939	4.35593
26	5.29412	5.54688	4.55592	4.58681	3.72657
27	5.53922	5.74219	4.6875	5.5295	3.88746
28	6.81373	6.05469	4.75329	5.67672	4.43355
29	7.15686	7.10938	4.88487	6.32945	4.21368
30	7.2549	7.39455	5.18092	6.23507	4.44146
31	8.48039	7.40538	5.18092	6.10392	4.47009
32	8.52941	7.8125	5.57566	7.04723	4.474
33	8.77451	7.85156	5.77303	6.65975	5.1713
34	12.6471		6.23355		5.15541
35			6.52961		5.72864
36			6.72697		5.61685
37			7.74671		6.27805
38			8.17434		7.00212

## Sheet: Fig5g
single	co-culture empty	co-culture toxin
0.621889	0.101119	2.51465
0.66819	0.456954	2.53051
0.708759	0.503511	2.62967
0.737055	0.529751	2.75838
0.738308	0.583183	3.24063
0.762512	0.60111	3.75281
0.772738	0.622985	3.80162
0.788385	0.722843	2.26707
0.828134	0.728945	2.28311
0.837783	0.735465	2.70096
0.842111	0.761483	2.98605
0.844868	0.781175	3.15391
0.85845	0.796256	3.3663
0.863043	0.839569	3.87895
0.86338	0.841795	2.21109
0.868535	0.883218	2.44128
0.868712	0.889364	2.53065
0.873315	0.899495	2.84611
0.87526	0.900864	3.10525
0.8776	0.902708	3.62749
0.883491	0.904715	3.76839
0.887663	0.907982	0.692384
0.890767	0.908453	2.22347
0.890884	0.908816	2.35351
0.891227	0.912189	2.56379
0.894206	0.913458	2.92407
0.895958	0.918489	3.14005
0.896108	0.919054	3.7486
0.897244	0.919095	1.00757
0.897571	0.934175	1.97285
0.899283	0.934691	2.21675
0.899504	0.949593	2.44707
0.901411	0.953519	2.93423
0.905014	0.954243	3.2025
0.907452	0.958267	3.87372
0.907458	0.958315	0.998976
0.911506	0.9587	1.94932
0.913607	0.963255	2.20409
0.918428	0.96332	2.63037
0.919447	0.964625	2.93947
0.92076	0.964926	3.17883
0.922108	0.96631	3.65617
0.922569	0.967026	3.93689
0.935234	0.9677	0.780655
0.937728	0.968279	2.30373
0.938915	0.968673	2.35884
0.944381	0.970589	2.58407
0.946173	0.970979	2.92066
0.948383	0.971276	3.31708
0.949618	0.9714	3.92069
0.951948	0.971713	4.22962
0.952568	0.97213	0.692771
0.952766	0.972393	2.1619
0.953448	0.973316	2.49162
0.953817	0.974382	2.51701
0.95535	0.974435	2.56279
0.955933	0.974639	2.82035
0.956042	0.974892	3.51847
0.956716	0.975274	4.06245
0.956871	0.975639	0.896181
0.957233	0.976003	1.78748
0.957694	0.97607	2.1713
0.957698	0.976076	2.54203
0.957717	0.976564	2.64361
0.960191	0.977063	2.83547
0.96047	0.977129	3.48949
0.961633	0.977207	4.87742
0.962635	0.977225	0.574879
0.963115	0.977274	2.28023
0.964128	0.97752	2.52411
0.964144	0.977558	2.73242
0.965746	0.977824	3.01798
0.967939	0.978248	3.24723
0.967973	0.978424	4.3985
0.968737	0.978771	1.82267
0.968892	0.978944	2.11283
0.968925	0.979656	2.31669
0.968934	0.979661	2.46388
0.969729	0.979769	3.26711
0.969876	0.979805	3.67918
0.970051	0.979895	3.72826
0.970172	0.97997	0.913135
0.97076	0.980071	1.99443
0.970796	0.980083	2.34181
0.970855	0.980151	2.3738
0.970926	0.980335	2.39934
0.971129	0.980354	3.26193
0.971132	0.980568	3.7012
0.97146	0.980639	3.76007
0.971545	0.980653	1.98732
0.971677	0.980707	2.25298
0.971677	0.980733	2.31389
0.971952	0.980814	2.58147
0.971959	0.98105	3.38139
0.972121	0.98116	3.75951
0.972303	0.981162	3.8355
0.972653	0.981344	1.78225
0.972711	0.981412	2.36765
0.972759	0.981694	2.51181
0.972806	0.981751	2.87169
0.972846	0.98183	3.15736
0.972982	0.981948	3.74961
0.973082	0.981949	3.82684
0.973143	0.982124	1.05827
0.973154	0.982351	2.15467
0.973186	0.982391	2.37006
0.973355	0.982768	2.5711
0.973633	0.982836	2.65635
0.973802	0.982884	3.02102
0.973918	0.983193	3.12679
0.974037	0.983353	4.04349
0.974145	0.983427	2.40954
0.974173	0.983451	2.46615
0.974398	0.983571	2.76202
0.974426	0.983603	3.05542
0.974467	0.98363	3.19632
0.974741	0.983637	3.54623
0.974913	0.983868	3.64806
0.974927	0.983887	0.707248
0.975245	0.984303	1.05866
0.975251	0.984414	2.10827
0.975273	0.98457	2.25982
0.97535	0.984595	2.31003
0.975584	0.984623	2.48634
0.975687	0.984631	2.87679
0.975819	0.984635	3.157
0.976296	0.984885	3.65162
0.976322	0.98494	0.803851
0.976349	0.985061	1.0103
0.976367	0.985126	1.1066
0.976398	0.985229	1.9592
0.976505	0.985266	2.41222
0.976591	0.985392	2.71026
0.9766	0.985708	2.79558
0.976706	0.98598	2.80726
0.976734	0.986012	3.57595
0.976994	0.986028	2.21216
0.977128	0.986106	2.35643
0.977195	0.986131	2.55186
0.977225	0.986162	2.90317
0.977235	0.986298	3.25932
0.97724	0.986511	3.29148
0.97744	0.986524	4.00259
0.977873	0.986541	1.79891
0.977974	0.986743	2.01315
0.97801	0.986782	2.26805
0.978052	0.986807	2.80443
0.978301	0.986896	2.86842
0.978318	0.986985	3.65478
0.978352	0.986997	4.02107
0.978366	0.987157
0.978437	0.987195
0.978476	0.987204
0.978499	0.987293
0.978698	0.987316
0.978763	0.987378
0.978842	0.98742
0.978904	0.987482
0.97893	0.987525
0.979394	0.987614
0.979409	0.987637
0.979519	0.987706
0.979522	0.987706
0.979611	0.987786
0.97975	0.989159
0.979754	0.989237
0.979828	0.989265
0.979829	0.989643
0.979834	0.989692
0.97985	0.989959
0.979862	0.990001
0.979937	0.990021
0.980037	0.990118
0.980044	0.990399
0.980075	0.990401
0.980223	0.990495
0.980233	0.990631
0.980351	0.990685
0.980518	0.990843
0.980712	0.990867
0.980821	0.990937
0.980992	0.991218
0.981057	0.991346
0.981126	0.991544
0.981172	0.991562
0.981604	0.991574
0.981671	0.991586
0.981716	0.99168
0.981724	0.991739
0.981747	0.991754
0.982288	0.991791
0.982424	0.991963
0.982495	0.992112
0.982638	0.992247
0.982884	0.992378
0.982944	0.992412
0.983196	0.992717
0.983204	0.992753
0.983366	0.992762
0.983603	0.992778
0.983756	0.992917
0.983791	0.993196
0.984018	0.993298
0.984567	0.993393
0.984634	0.993425
0.984748	0.993447
0.984767	0.993453
0.984799	0.993637
0.98485	0.993643
0.985117	0.993777
0.985327	0.994096
0.985398	0.994243
0.985419	0.994369
0.985503	0.994384
0.985628	0.994486
0.985647	0.994514
0.985666	0.994605
0.985668	0.994636
0.986132	0.994655
0.986854	0.99467
0.987154	0.994763
0.987176	0.994846
0.987307	0.994857
0.987318	0.994932
0.987527	0.995232
0.988395	0.995327
0.988716	0.995406
0.98895	0.995557
0.989069	0.995808
0.989137	0.996025
0.989311	0.996207
0.989327	0.996283
0.989565	0.996288
0.989919	0.996338
0.992668	0.996387
0.993054	0.996458
0.993278	0.996471
0.993336	0.996557
0.993826	0.996586
0.994538	0.996591
0.995131	0.996815
0.996397	0.996958
0.996424	0.997024
0.99718	0.997131
0.997459	0.997212
0.998122	0.997405
0.998318	0.997531
0.998841	0.997537
1.0013	0.997538
1.00403	0.997641
1.00444	0.997792
1.00461	0.997814
1.00626	0.997873
1.01034	0.997968
1.01183	0.997974
1.0293	0.997992
1.02946	0.998087
1.03094	0.998181
1.03259	0.998219
1.03533	0.998386
1.0367	0.998825
1.03802	0.998907
1.03832	0.998977
1.03861	0.99905
1.03902	0.999097
1.04072	0.999331
1.04122	0.999404
1.04193	0.999698
1.04616	0.999713
1.04687	0.999807
1.04975	1.00011
1.05	1.00112
1.05051	1.00112
1.05054	1.00117
1.0509	1.00134
1.05126	1.00146
1.05146	1.00157
1.05162	1.00161
1.05246	1.00175
1.05377	1.00178
1.05378	1.00188
1.05381	1.00201
1.05386	1.00207
1.05469	1.0022
1.05473	1.00233
1.05515	1.00245
1.05556	1.00257
1.05614	1.00257
1.05624	1.00262
1.05637	1.00293
1.05639	1.00325
1.0564	1.00346
1.05642	1.00403
1.05677	1.00409
1.05697	1.00413
1.05732	1.00422
1.0575	1.00438
1.05755	1.00446
1.05789	1.00486
1.05793	1.00493
1.05809	1.00514
1.05818	1.00528
1.05822	1.00609
1.05832	1.00657
1.05853	1.00686
1.05856	1.0069
1.0586	1.00801
1.05875	1.00834
1.05886	1.00857
1.05888	1.00896
1.05916	1.00921
1.05918	1.00925
1.05929	1.01004
1.05977	1.01037
1.05985	1.01051
1.05987	1.01065
1.05988	1.01068
1.05993	1.01075
1.05994	1.01138
1.06018	1.01192
1.06026	1.01209
1.06046	1.01289
1.06081	1.01292
1.06086	1.01293
1.06087	1.01305
1.06097	1.01308
1.0611	1.0131
1.06134	1.01315
1.06135	1.01332
1.06161	1.0136
1.06188	1.01397
1.06201	1.01419
1.0622	1.01522
1.06222	1.01637
1.06243	1.01682
1.06252	1.01684
1.06276	1.01802
1.06284	1.01929
1.06295	1.02003
1.06296	1.02142
1.06313	1.02216
1.06327	1.02295
1.06339	1.0247
1.06355	1.02524
1.06371	1.02658
1.06373	1.02906
1.06402	1.03061
1.06406	1.03336
1.0641	1.04197
1.06424	1.0436
1.0646	1.04412
1.06473	1.0442
1.06475	1.04939
1.06481	1.05091
1.06484	1.05108
1.0649	1.05165
1.06506	1.0532
1.06518	1.0549
1.06529	1.05514
1.06584	1.05635
1.066	1.05638
1.06608	1.05646
1.0661	1.05785
1.06622	1.05809
1.06626	1.05822
1.0666	1.05837
1.06708	1.05849
1.06714	1.0585
1.0674	1.05855
1.06755	1.0586
1.06786	1.05874
1.06827	1.05886
1.06843	1.05954
1.06861	1.05967
1.06864	1.05995
1.06911	1.05997
1.06924	1.06006
1.07017	1.06009
1.07025	1.06063
1.07211	1.06098
1.07218	1.06132
1.07222	1.06142
1.07231	1.06147
1.07258	1.06153
1.07298	1.06184
1.07411	1.0619
1.07429	1.06212
1.07442	1.06213
1.07616	1.06245
1.07752	1.06267
1.07791	1.06267
1.07964	1.06271
1.08093	1.06284
1.08135	1.06303
1.08166	1.06334
1.08448	1.06361
1.08517	1.06372
1.08672	1.06376
1.08876	1.06402
1.08973	1.06469
1.08996	1.06519
1.09039	1.06522
1.09151	1.06527
1.09197	1.06566
1.0925	1.06596
1.09345	1.06597
1.09355	1.06614
1.09364	1.06622
1.09364	1.0664
1.09839	1.06671
1.14395	1.06683
1.14493	1.06694
1.14558	1.06695
1.14644	1.06734
1.1475	1.06787
1.14774	1.06801
1.14879	1.06807
1.14973	1.06812
1.15233	1.06818
1.1557	1.06851
1.16419	1.06859
1.17013	1.06861
1.25161	1.06877
	1.06882
	1.06894
	1.06895
	1.06901
	1.06903
	1.06909
	1.06921
	1.06927
	1.06999
	1.07038
	1.07039
	1.07046
	1.07055
	1.07062
	1.07109
	1.0711
	1.07124
	1.07154
	1.07181
	1.07199
	1.07259
	1.07269
	1.07287
	1.07303
	1.07326
	1.07362
	1.07363
	1.07371
	1.07379
	1.07405
	1.07428
	1.07429
	1.07429
	1.07439
	1.07456
	1.07458
	1.07465
	1.07481
	1.07521
	1.07536
	1.07545
	1.07546
	1.07601
	1.07658
	1.07703
	1.07712
	1.07713
	1.0777
	1.07772
	1.07802
	1.07802
	1.07808
	1.07811
	1.07812
	1.07826
	1.0783
	1.07852
	1.07881
	1.07889
	1.07907
	1.08019
	1.08025
	1.0803
	1.08046
	1.08047
	1.08058
	1.08062
	1.08103
	1.08151
	1.08206
	1.08249
	1.08255
	1.08256
	1.08302
	1.08305
	1.08313
	1.08317
	1.08409
	1.08502
	1.08512
	1.0857
	1.08602
	1.08617
	1.08618
	1.08629
	1.08637
	1.08644
	1.08671
	1.08691
	1.08709
	1.08756
	1.0877
	1.08779
	1.08824
	1.08845
	1.08893
	1.08922
	1.08932
	1.08942
	1.09013
	1.0902
	1.09034
	1.09099
	1.09131
	1.09135
	1.0925
	1.09266
	1.09361
	1.09517
	1.09586
	1.09606
	1.09675
	1.09782
	1.0979
	1.099
	1.10181
	1.10287
	1.10348
	1.14641
	1.15492
	1.16315
	1.1649
	1.17829
	1.17905
	1.18257

## Sheet: Fig5h
trap no	single	co-culture empty	co-culture toxin
1	0.810911	0.775183	0.490767
2	0.845001	0.830962	0.466088
3	0.862141	0.853103	0.454843
4	0.884561	0.859427	0.462923
5	0.891332	0.880924	0.470291
6	0.899342	0.88773	0.522732
7	0.954292	0.889973	0.580136
8	0.965695	0.896282	0.495248
9	0.96586	0.899061	0.580348
10	0.966439	0.902242	0.580381
11	0.966663	0.906113	0.606751
12	0.969354	0.914872	0.500483
13	0.97083	0.923848	0.446622
14	0.972824	0.928863	0.522093
15	0.974853	0.929175	0.548188
16	0.978027	0.930201	0.535434
17	0.979151	0.934287	0.527604
18	0.980765	0.937013	0.386446
19	0.985401	0.937104	0.477542
20	0.988986	0.938867	0.736445
21	0.989849	0.939091
22	0.991327	0.940311
23	0.991668	0.942998
24	0.991733	0.943377
25	0.992099	0.94873
26	0.99223	0.956032
27	0.992662	0.960708
28	0.992922	0.963
29	0.993432	0.968205
30	0.995655	0.970902
31	0.995721	0.977143
32	0.996505	0.978794
33	0.998113	0.981046
34	0.998487	0.98172
35		0.988186
36		0.990024
37		0.990385
38		0.991353
39		0.992792
40		0.993643
41		0.996604
42		0.999411

## Sheet: SF2c
	-	+1µM IAA	+1µM 2,4D	+1µM NAA	+500µM SA
replicate 1	1.00101	0.01	0.673296	0.95874	0.974198
replicate 2	0.99797	0.02	1.05905	0.461176	0.843238
replicate 3	1.00112	0.01	0.617501	0.447412	1.09528

## Sheet: SF2d
	-	+500µM SA	+1µM IAA
replicate 1	1.01123	0.264026	1.00875
replicate 2	0.996598	0.197358	0.93294
replicate 3	0.99876	0.168459	0.83053

[truncated: 11 more sheets: SF4b, SF8c, SF9d, SF9e, SF10d, SF10e, SF11d, SF11e, SF13e, SF13f, SF15c]
